# Supplementary material for: Sensory Evaluation of Common Ice Plant (Mesembryanthemum crystallinum L.) in Response to Sodium Chloride Concentration in Hydroponic Nutrient Solution
Source: Foods. 2022 Sep 9;11(18):2790. doi: 10.3390/foods11182790 (PMC9497535; doi:10.3390/foods11182790)
Supplement: Supplementary file 1 [file foods-11-02790-s001.zip]

Archive with 1 entries (1 files):
- foods-1829337-supplementary.pdf
